# Supplementary material for: Pressure–Volume Curve during Capnoperitoneum in Cats
Source: Animals (Basel). 2020 Aug 13;10(8):1408. doi: 10.3390/ani10081408 (PMC7459975; doi:10.3390/ani10081408)
Supplement: Supplementary file 1 [file animals-10-01408-s001.zip]

Archive with 4 entries (4 files):
- document 1 Statistical Data.pdf
- __MACOSX/._document 1 Statistical Data.pdf
- Table S1 .xlsx
- __MACOSX/._Table S1 .xlsx
