# Supplementary material for: Pressure–Volume Curve during Capnoperitoneum in Cats
Source: Animals (Basel). 2020 Aug 13;10(8):1408. doi: 10.3390/ani10081408 (PMC7459975; doi:10.3390/ani10081408)
Supplement: Supplementary file 1 [file animals-10-01408-s001.zip › Table S1 .xlsx]

## Sheet: Overview
Nr	Animal Name	Date	Breed	Body weight	Age (Months)	L1 = lenghth from 1. spinous process to Spatium epidurale (lateral recumbency)	U1 = circumference level of spatium epidurale (lateral recumbency )	L2: Length sternum to pelvic entrance (dorsal recumbency)	U2 = Circumference at sternum level (dorsal recumbency)	BCS	Quantity Compliance measurements	Complications/ Remarks
1	Lilly	2014-11-18	ESH	2.6	6			20		no data	10 with 50ml syringe	125 ml Syringe Exclusion
2		2014-12-01	ESH	2.8	24			21		no data	no data	Conversion, no data recorded software problem Excluded
3	Ebony	2015-01-27	Bengal	3.1	10	24	26	20	26	no data	5	Bladder not completely empty
4	Puppe	2015-01-27	ESH	3.4	12	27	28	22	27.5	no data	5	Bladder not completely empty
5	Mausi	2015-01-29	ESH	3.1	18					no data	3
6	Julia	2015-02-03	ESH	2.7	9	23	30	18	26	no data	5	Measurement ABD
7	Mona	2015-02-03	ESH	3.1	7	24	29	19.5	28	no data	5	Measurement ABD; IBaseline compliance meaured twice
8	Campino	2015-03-12	Carthusian	3.1	7	22	31	18	26	no data	no data	Leakage,Trocar not air proof, Conversion Excluded
9	Coco	2015-03-12	ESH	3	6	24	32	20	28	no data	5
10	Chanel	2015-03-12	ESH	2.6	6	23	29	19	25.5	no data	7
11	Cammy	2015-03-17	ESH	2.8	9	24.5	28	20	27.5	no data	5
12	Mona	2015-03-17	ESH	2.6	11	25	26.5	18	26	no data	5
13	Lisa	2015-03-17	ESH	3.4	11	28	32	20	29.5	no data	6
14	Zara	2015-03-24	ESH	2.7	6	26	27	18	26	6	8
15	Fini	2015-03-24	ESH	2.7	4	27	24	19.5	26	6 bis 7	2	Leakage,Trocar not air proof, Excluded
16	Cicek	2015-03-31	Siam	2.6	12	23.5	25	18	26	3	7	Use of other insufflator, problems with text file - Excel file Ok, Measurement ok
17	Amelie	2015-03-31	ESH	2.7	18	27	30	18	27	6	2	Software-Problem, Exclusion
18	Louise	2015-03-31	ESH	2.2	9	25	28	17	26	5 bis 6	9	Leakage,Trocar not air proof, Measurement ok - Excluded
19	Emma	2015-03-31	ESH	3.5	18	24	31	18	30.5	8	8
20	Lima	2015-04-07	ESH	3	12	23	30	18	28	6	9
21	Sheila	2015-04-07	ESH	3.2	9	27	31	18.5	28.5	7	8
22	Kara	2015-04-14	BSH	2.6	12	30	32.5	19.5	29	5	9
23	Josy	2015-04-14	BSH	3.1	12	27	33.5	18.5	28.5	7	10
24	Spirtia	2015-04-28	ESH	2.9	12	26	26	20	27	3	2	Software-Problem, Exclusion
25	Tequila	2015-04-28	ESH	2.3	6	20	27	18	25	4	7
26	Francesca Nicoletta	2015-05-05	ESH	2.8	18	29	27	21	26	5	11
27	Coco	2015-05-05	ESH	3	12	27	28.5	20	26.5	5	8
28	Nayla	2015-05-12	ESH	2.9	8	26.5	31.5	20	28	7	10	Manipulation of animal by anesthesiologist- data compromised- Excluded
29	Leeloo	2015-05-12	ESH	2.5	8	25	28.5	19.5	25.5	6	3	Leakage,Trocar not air proof, Excluded
30	Mimi	2015-05-19	ESH	3.2	9	25	24	17.5	24	6	10	Leakage,Trocar not air proof, Excluded
31	Lea	2015-05-19	ESH	3	12	25	28	20.5	26.5	6	10	New Trocar - no problems
32	Mia	2015-05-19	ESH	2.4	12	22.5	25	20.5	25	6	7	New Trocar - no problems
33	Cleo	2015-06-02	ESH	2.5	24	24	27	19	27	5	8	After Measurement, Cat almost fell of table, and intubation status became critical
34	Jamina	2015-06-02	Bengal	2.5	18	25	25.5	20	24	5	10
35	Kitty	2015-06-09	Persian	2.6	12	26	29.5	19	25	7	7
36	Relly	2015-07-07	ESH	4	4	26	32	22	30.5	7 bis 8	10	no data recorded softwareproblem Excluded
37	Gausi	2015-07-07	ESH	3	4.5	24.5	28	21	28	5	no data	Leakage,Trocar not air proof, Excluded
38	Coquita	2015-07-07	Persian	2.5	9	24.5	26.5	18	27	4	9	Leakage,Trocar not air proof at the end , Excluded
39	Kimberly	2015-08-06	ESH	2.6	12	25	27.5	18	26	5	7
40	Kira	2015-10-15	ESH	2.8	12	25	31	18	29		9
41	Sheila	2015-10-15	ESH	3.4	12	29	29	23	28	no data	no data	no data recorded softwareproblem Excluded
42	Kaya	2015-10-29	Maine Coon	5.4	60	24.5	35.5	25	34.5	6	20	Measurement ok, Conversion because of pathologic ovaries and uterus
43	Grace	2015-10-29	ESH	2.2	6	23.5	25	17.5	25	5	12	Leakage,Trocar not air proof, Excluded
44	Blair	2015-12-10	ESH	2.9	5	25	27.5	19	26.5	4	7
45	Shally	2015-12-10	Persian	2	8	22.5	25	19	27.5	5	6
46	Schnuppsi	2015-12-17	ESH	3.2	21	27.5	33	20	27.5	no data	4	no data recorded softwareproblem Excluded
47	Lili	2016-02-04	BSH	2.5	7	24.5	29	18	25	6	7	anaestesia-protocoll missing
48	Tiffany	2016-02-04	ESH	2.8	7	23	32	19.5	28.5	6	7	anaestesia-protocoll missing
49	Mascha	2016-02-11	Devon Rex	1.75	4	19	23	24	15	5	no data	only measurement, then conversion to open because to small for Lap- OE
50	Kunigunde	2016-02-18	Devon Rex	2.1	10	28	27.5	18	24	5	6	only measurement, then conversion to open because to small for Lap- OE
51	Nala	2016-02-18	ESH	3	9	29	34	20	28	6	9	only measurement no OE in same session because tecnical problems with table - reinsufflation and OE after fixing table
52	Naidoo	2016-02-18	ESH	3	9	26	31	21	28	6	9
53	Minka	2016-02-25	ESH	3.5	9	28	35	19.5	31	7	8
54	Felice	2016-02-25	ESH	2.7	9	25	27.5	19.5	25	6	7
55	Coco	2016-03-10	ESH	2.5	6	24.5	27	19	24.5	4	no data
56	Chocolate	2016-03-10	ESH	6	7	25	31	20	26.5	6	no data
57	Papaya	2016-03-24	ESH	2.8	22	28	28.5	19	27	5	8
58	Kira	2016-03-31	ESH	3.3	24	27	32	18	29	5	8
59	Minou	2016-03-31	ESH	3.2	24	20	28	24	30	5	8

## Sheet:  125+75 Cutt off
Nr	Breed	Body weight	BCS	L1	U1	L2	U2	Age in months	Total Volume	Interval in ml	75	125	150	225	250	300	375	450	500	525	600	625	675	750	825	900	975	1050	1125	1200	1275	1350	1425	1500
3	Bengale	3.1	no data	24	26	20	26	10	750	125		2.56			3.3		4.8		6.66			11.85		25.16											3
4	EKH	3.38	no data	27	28	22	27.5	12	750	125		1.33			3.85		4.3		6.34			11.27		22.54											4
7	EKH	3.1	no data	24	29	19.5	28	7	500	125		4.34			6.42		11.18		22.22																7
9	EKH	3	no data	24	32	20	28	6	500	125		4.35			6.42		11.18		22.23																9
11	EKH	2.8	no data	24.5	28	20	27.5	9	625	125		2.89			4.32		6.41		10.71			22.44													11
12	EKH	2.6	no data	25	26.5	18	26	11	750	125		0.87			2.77		4.5		6.85			11.43		25.85											12
13	EKH	3.47	no data	28	32	20	29.5	11	750	125		3.34			4.9		6.55		8.94			13.91		25.19											13
14	EKH	2.7	6	26	27	18	26	6	600	75	2		2.25	3.02		3.84	5.09	6.86		10.89	19.63														14
16	Siam	2.6	3	23.5	25	18	26	12	450	75	-0.25		2.92	4.33		5.86	8.94	16.38		26.14															16
19	EKH	3.5	8	24	31	18	30.5	18	600	75	2.21		3.16	4.25		5.47	7	9.21		14.43	23.62														19
20	EKH	3	6	23	30	18	28	12	675	75	2.44		2.68	3.43		4.17	5.38	6.76		9.36	14.96		25.18												20
21	EKH	3.2	7	27	31	18.5	28.5	9	600	75	-0.08		2.91	3.64		4.42	5.46	7.01		10.38	17.87														21
22	BKH	2.6	5	30	32.5	19.5	29	12	675	75	3.2		2.13	2.78		3.49	4.36	5.86		8.31	13.83		24.88												22
23	BKH	3.1	7	27	33.5	18.5	28.5	12	675	75	0.02		2.29	2.8		3.24	4.07	5.19		6.85	10.2		16.51	26.14											23
25	EKH	2.34	4	20	27	18	25	6	525	75	-0.22		2.96	4.37		5.65	7.5	10.79		17.84															25
26	EKH	2.8	5	29	27	21	26	18	750	75	0.92		0.88	2.16		2.7	3.38	4.17		5.38	7.5		11.58	18.67	26.06										26
27	EKH	3	5	27	28.5	20	26.5	12	600	75	2.39		3.21	3.79		5.06	6.46	9.03		13.77	22.42														27
31	EKH	3	6	25	28	20.5	26.5	12	675	75	-0.72		0.24	3.03		3.57	4.36	5.51		7.14	9.89		15.44	24.63											31
32	EKH	2.4	6	22.5	25	20.5	25	12	525	75	2.34		3.29	4.22		5.56	7.78	11.87		20.93															32
33	EKH	2.5	5	24	27	19	27	24	600	75	3.71		-0.24	3.04		4.95	6.04	8.07		11.44	17.99														33
34	Bengale	2.5	5	25	25.5	20	24	18	600	75	0.83		2.82	3.58		4.46	6.08	8.38		11.74	16.21		21.24	26.45											34
35	Perser	2.6	7	26	29.5	19	25	12	450	75	3.85		4.43	5.37		7.28	10.04	15.32		23.68															35
39	EKH	2.6	5	25	27.5	26	26	12	525	75	2.5		3.14	4.08		5.12	6.98	10.36		18.2															39
40	EKH	2.8		25	31	29	29	12	600	75	2.43		3.03	4.05		5.36	6.68	7.75		11.18	15.34		22.97												40
42	Maine Coon	5.4	6	24.5	35.5	34.5	34.5	60	1425	75	0.24		1.3	1.55		2.16	2.11	2.51		2.7	2.97		3.31	3.75	8.62	4.99	5.73	6.53	7.77	9.32	11.21	12.77	15.28	19.5	42
44	EKH	2.9	4	25	27.5	19	26.5	5	525	75	3.74		3.14	5.01		6.57	9.55	14.31		22.2															44
45	Perser	2	5	22.5	25	19	27.5	8	375	75	-0.32		2.34	4.53		7.96	16.5	31.83																	45
47	Lily	2.5	6	24.5	29	18	25	7	450	75	3.07		3.35	4.57		6.6	9.49	15.18		26.75															47
48	Tiffany	2.8	6	23	32	19.5	28.5	7	525	75	0.68		3.34	4.22		5.59	7.84	11.94		18.82															48
49	Mascha	1.75	5	19	23	24	15	4	375	75	3.14		4.91	6.83		10.56	19.61																		49
50	Kunigunde	2.1	5	28	27.5	18	24	10	450	75	3.38		2.23	5.29		7.47	11.43	19.91																	50
51	Nala	3	6	29	34	20	28	9	675	75	-0.1		2.64	3.2		4.17	5.39	7.05		9.81	14.13		20.64												51
52	Naidoo	3	6	26	31	21	28	9	675	75	0.01		3.02	3.73		4.66	5.93	7.95		10.32	13.66		18.69												52
53	Minka	3.5	7	28	35	19.5	31	9	600	75	1.49		3.24	4.17		5.2	6.78	9.07		13.14	20.9														53
54	Felice	2.7	6	25	27.5	19.5	25	9	525	75	-0.74		3.3	4.29		5.88	8.43	12.92		22.84															54
55	Coco	2.5	4	24.5	27	19	24.5	6	450	75	2.61		4.01	5.19		7.02	10.52	15.99		23.84															55
56	Chocolate	6	6	25	31	20	26.5	7	600	75	-0.34		0.5	3.62		4.59	6.78	9.42		13.55	20.54														56
57	Papaya	2.8	5	28	28.5	19	27	22	600	75	2.34		2.38	3.12		4.09	5.62	8.5		13.37	21.34														57
58	Kira	3.3	5	27	32	18	29	24	600	75	2.24		2.72	3.49		4.45	5.71	7.86		11.3	16.97														58
59	Minou	3.2	5	20	28	24	30	24	675	75	1.75		2.29	3.04		3.9	4.86	6.56		8.91	13		19.69												59
													excluded values( if negative or over 15mmhg)

## Sheet: Legend
L1	length from 1. spinous process to Spatium epidurale (lateral recumbency)
U1	circumference level of spatium epidurale (lateral recumbency )
L2	length sternum to pelvic entrance (dorsal recumbency)
U2	circumference at sternum level (dorsal recumbency)

## Sheet: cat 03
	#1 Data (Measurement)	#2 Data (Measurement)	#3 Data (Measurement)	#4 Data (Measurement)	#5 Data (Measurement)	#6 Data (Measurement)
Actual Value interp.	2,46	3,17	4,98	6,25	12,04	23,77
Actual Value exact	2,46	3,17	4,99	6,25	12,02	23,78
Minimum interp.	2,45	3,16	4,47	6,25	11,31	23,74
Maximum interp.	2,68	3,49	5,33	7,04	12,66	26,08
Minimum exact	2,45	3,16	4,47	6,25	11,31	23,74
Maximum exact	2,68	3,49	5,33	7,04	12,66	26,08
Mean	2,56	3,30	4,80	6,66	11,85	25,16
Median	2,56	3,26	4,78	6,66	11,73	25,28
Variance	0,00	0,01	0,06	0,06	0,21	0,58
Standard deviation	0,06	0,12	0,25	0,25	0,46	0,76
length distance interp.	0,57	0,77	1,38	1,20	2,16	2,40
length distance exakt	0,79	0,87	1,72	1,58	2,80	4,70
area interp.	12,84	16,53	24,01	33,38	59,30	126,06
area exact	13,07	16,82	24,47	33,96	60,41	128,30
	125	250	375	500	625	750
	V	P	V
	125	2.56	125
	250	3.3	250
	375	4.8	375
	500	6.66	500
	625	11.85	625
	750	25.16	750

## Sheet: cat 04
	#1 Data (Measurement)	#2 Data (Measurement)	#3 Data (Measurement)	#4 Data (Measurement)	#5 Data (Measurement)	#6 Data (Measurement)
Actual Value interp.	2,58	3,93	4,36	6,49	11,56	24,02
Actual Value exact	2,58	3,93	4,36	6,49	11,56	24,02
Minimum interp.	-0,67	3,05	4,22	6,16	10,99	21,79
Maximum interp.	2,58	4,57	4,37	6,49	11,56	24,02
Minimum exact	-0,67	3,05	4,22	6,16	10,99	21,79
Maximum exact	2,58	4,57	4,37	6,49	11,56	24,02
Mean	1,33	3,85	4,30	6,34	11,27	22,54
Median	1,76	4,05	4,30	6,34	11,28	22,34
Variance	1,23	0,30	0,00	0,02	0,03	0,43
Standard deviation	1,11	0,54	0,05	0,13	0,18	0,66
length distance interp.	3,32	2,17	0,31	0,35	0,57	2,25
length distance exakt	6,52	3,04	0,35	0,68	1,13	4,47
area interp.	6,68	19,33	21,52	31,79	56,45	112,89
area exact	6,77	19,65	21,91	32,36	57,46	114,95
	125	250	375	500	625	750
		V	P
		125	1.33
		250	3.85
		375	4.3
		500	6.34
		625	11.27
		750	22.54

## Sheet: cat 07
	#1 Data (Measurement)	#2 Data (Measurement)	#3 Data (Measurement)	#4 Data (Measurement)
Actual Value interp.	4,17	6,05	11,15	19,89
Actual Value exact	4,17	6,05	11,16	19,89
Minimum interp.	4,17	6,05	10,82	19,89
Maximum interp.	4,56	6,76	11,72	25,56
Minimum exact	4,17	6,05	10,82	19,89
Maximum exact	4,56	6,76	11,72	25,56
Mean	4,34	6,42	11,18	22,22
Median	4,31	6,44	11,08	21,84
Variance	0,02	0,06	0,11	3,51
Standard deviation	0,13	0,24	0,32	1,87
length distance interp.	0,75	1,08	1,26	5,70
length distance exakt	0,78	1,42	1,85	11,34
area interp.	21,77	32,16	56,00	111,29
area exact	22,14	32,72	57,02	113,33
		V	P
		125	4.34
		250	6.42
		375	11.18
		500	22.22

## Sheet: cat 09
	#1 Data (Measurement)	#2 Data (Measurement)	#3 Data (Measurement)	#4 Data (Measurement)
Actual Value interp.	4,19	6,05	11,14	19,91
Actual Value exact	4,19	6,05	11,12	19,93
Minimum interp.	4,18	6,05	10,82	19,89
Maximum interp.	4,56	6,76	11,72	25,56
Minimum exact	4,18	6,05	10,82	19,89
Maximum exact	4,56	6,76	11,72	25,56
Mean	4,35	6,42	11,18	22,23
Median	4,32	6,44	11,07	21,85
Variance	0,02	0,06	0,11	3,51
Standard deviation	0,13	0,24	0,33	1,87
length distance interp.	0,71	1,08	1,26	5,70
length distance exakt	0,76	1,42	1,85	11,34
area interp.	21,80	32,16	55,99	111,31
area exact	22,18	32,72	57,02	113,36
		V	P
		125	4.35
		250	6.42
		375	11.18
		500	22.23

## Sheet: cat 11
	#1 Data (Measurement)	#2 Data (Measurement)	#3 Data (Measurement)	#4 Data (Measurement)	#5 Data (Measurement)
Actual Value interp.	2,76	4,24	6,35	10,46	21,41
Actual Value exact	2,76	4,24	6,34	10,46	21,41
Minimum interp.	2,76	4,24	6,34	10,45	21,41
Maximum interp.	3,01	4,44	6,52	11,15	24,49
Minimum exact	2,76	4,24	6,34	10,45	21,41
Maximum exact	3,01	4,44	6,52	11,15	24,49
Mean	2,89	4,32	6,41	10,71	22,44
Median	2,91	4,31	6,41	10,61	22,19
Variance	0,01	0,00	0,00	0,06	0,78
Standard deviation	0,08	0,05	0,04	0,25	0,88
length distance interp.	0,35	0,39	0,36	0,72	3,09
length distance exakt	0,49	0,59	0,54	1,41	6,17
area interp.	14,48	21,65	32,12	53,63	112,36
area exact	14,73	22,04	32,70	54,60	114,43
		V	P
		125	2.89
		250	4.32
		375	6.41
		500	10.71
		625	22.44

## Sheet: cat 12
	#1 Data (Measurement)	#2 Data (Measurement)	#3 Data (Measurement)	#4 Data (Measurement)	#5 Data (Measurement)	#6 Data (Measurement)
Actual Value interp.	1,35	2,61	4,40	6,57	11,21	25,49
Actual Value exact	1,35	2,61	4,40	6,57	11,21	25,49
Minimum interp.	0,45	2,61	4,39	6,57	11,20	25,49
Maximum interp.	1,36	2,91	4,58	7,07	11,91	26,13
Minimum exact	0,45	2,61	4,39	6,57	11,20	25,49
Maximum exact	1,36	2,91	4,58	7,07	11,91	26,13
Mean	0,87	2,77	4,50	6,85	11,43	25,85
Median	0,73	2,82	4,49	6,95	11,33	25,91
Variance	0,14	0,01	0,00	0,03	0,06	0,06
Standard deviation	0,38	0,11	0,05	0,17	0,24	0,25
length distance interp.	0,94	0,37	0,30	0,50	0,75	0,64
length distance exakt	1,85	0,66	0,39	1,00	1,45	1,28
area interp.	4,33	13,86	22,53	34,30	57,26	129,51
area exact	4,41	14,11	22,93	34,92	58,30	131,83
		V	P
		125	0.87
		250	2.77
		375	4.5
		500	6.85
		625	11.43
		750	25.85

## Sheet: cat13
	#1 Data (Measurement)	#2 Data (Measurement)	#3 Data (Measurement)	#4 Data (Measurement)	#5 Data (Measurement)	#6 Data (Measurement)
Actual Value interp.	3,39	4,72	6,39	8,79	13,60	24,37
Actual Value exact	3,39	4,72	6,39	8,78	13,59	24,36
Minimum interp.	3,28	4,72	6,39	8,78	13,59	24,36
Maximum interp.	3,45	5,18	6,72	9,11	14,39	26,07
Minimum exact	3,28	4,72	6,39	8,78	13,59	24,36
Maximum exact	3,45	5,18	6,72	9,11	14,39	26,07
Mean	3,34	4,90	6,55	8,94	13,91	25,19
Median	3,32	4,86	6,50	8,90	13,84	25,14
Variance	0,00	0,02	0,01	0,02	0,06	0,37
Standard deviation	0,06	0,15	0,12	0,12	0,24	0,61
length distance interp.	0,31	0,47	0,33	0,34	0,80	1,72
length distance exakt	0,36	0,94	0,66	0,67	1,59	3,42
area interp.	16,74	24,52	32,81	44,78	69,66	126,21
area exact	17,04	24,97	33,40	45,59	70,92	128,48
		V	P
		125	3.34
		250	4.9
		375	6.55
		500	8.94
		625	13.91
		750	25.19

[truncated: 33 more sheets: cat14, cat16, cat19, cat 20, cat 21, cat 22, cat 23, cat 25, cat 26, cat 27, cat 31, cat 32, cat 33, cat 34, cat 35, cat 39, cat 40, cat 42, c at 44, cat 45 …]
